# Supplementary material for: A combined functional and structural genomics approach identified an EST-SSR marker with complete linkage to the Ligon lintless-2 genetic locus in cotton (Gossypium hirsutum L.)
Source: BMC Genomics. 2011 Sep 9;12:445. doi: 10.1186/1471-2164-12-445 (PMC3175229; doi:10.1186/1471-2164-12-445)
Supplement: Additional file 2 — Primer pair sequences designed for marker analysis and RT-qPCR. The forward and reverse nucleotide primer sequences are shown along with the microarray probesets IDs, BLASTx sequence descriptions, and relevant accession numbers. [file 1471-2164-12-445-S2.XLS]

## Sheet: Sheet1
Additional file 2. Primer pair sequences designed for marker analysis and RT-qPCR.
	Microarray Probesets ID		Genbank Accession	CGI 11.0* Accession	RT-qPCR Primer Pairs ( 5' - 3' )
		Blastx Sequence Description			Forward	Reverse
Preliminary RT-qPCR	Ghi.2036.1.S1_s_at	Cu/Zn superoxide dismutase (GhCSD1)	AI727694	TC236871	gggtgcatgtcaactggacc	accatgctctttgcagca
	Gra.2547.1.S1_s_at	b-1,3-Glucanase-like protein	DT552060	TC244661	tcggtcgggattaactacgg	aacaacttaccgtcaccggaa
	Ghi.2039.1.S1_x_at	a-expansin 1 (GhExp1)	AF512539	TC231756	cccccacgagaacactttgat	agggacgattccagctcgat
	Ghi.6061.1.S1_at	Cellulose synthase2 (GhCesA2)	U58284	TC229739	tcaccggttttcattgcctc	ttcaggaaggccaccatttt
	Ghi.1314.1.S1_x_at	Alpha-tubulin (GhTubA4)	AF106570	TC256051	gatctcgctgccctggaa	accagactcagcgccaactt
	GraAffx.30567.2.S1_s_at	Ubiquitin-conjugating protein E2	AI730710	TC270204	cggaaagaggtgaagatgtcaac	ggatcttgctgcaacctcttaaa
	GhirRNA.4.1.S1_s_at	G. hirsutum 18S rRNA	U42827	TC261111	cgtccctgccctttgtaca	aacacttcaccggaccattca
Microarray Corraboration	Ghi.1711.1.S1_s_at	Putative SANT/MYB Transcription Factor	DN759798	TC231451	cgtcaccacagatgaatgga	gatggaggaacgggaagaac
	Ghi.3235.1.A1_at	Putative UDP-glycosyltransferase (UGT73C2)	DT463078	TC245693	gggctaacaagcctacgatg	tcgcctcatctcctaattcttt
	Ghi.4377.1.A1_at	Glycuronosyltransferase-like protein	DT054067	TC270157	agatgctgatacgaaacctcct	accctttaacttgccctcatc
	Ghi.6551.1.S1_at	BZIP domain class transcription factor	CD485824	TC244180	cggcgattttagggaggt	gccgttgaacttggagatg
	Ghi.7279.1.S1_at	Putative ABC transporter	DR455241	TC267199	aacggaggcaatgtggaa	aagccgacctggagaacac
	Ghi.7450.1.S1_s_at	ECERIFERUM 3 (CER3)	DR455920	TC272534	tcctggcatctacacaagaaaa	aggcaacaaaggcagaagaa
	Ghi.7724.1.S1_at	Cellulose-synthase-like C5 (AtCSLC5)	AI730691	TC250256	aatgatgtcgagggatctgg	ttcatcatcggaatcatcca
	Ghi.8115.1.S1_s_at	Transcription factor GhMYB109	AY366352	TC230487	aagttgtcggctaaggtgga	gaactcgtttcgcaatcaaag
	Ghi.8501.1.A1_at	Putative plectin-related protein	DR453367	TC276355	gaagatttcattgtggagccatatc	acccatgaccgctcctttt
	Ghi.8665.1.S1_s_at	Sucrose synthase	U73588	TC270491	ggcttgaaacgaatagaggaga	catgcttccagaatccatacac
	Ghi.9209.1.S1_at	Putative R2R3-Myb transcription factor	DT466725	TC242525	gcgtcttcttctaacgatcca	gattcagccccaggtaaaga
	Ghi.9236.1.S1_at	Putative UDP-glycosyltransferase (UGT73C5 / DOGT1)	DT463077	TC245609	ccgcaaacaagatggaaga	ccgcaaacaaagaagacaga
	Gra.2056.1.A1_s_at	Beta-galactosidase	CO121156	TC235039	tatgtccaggcaagaagcaa	caataaagtaggctccgcaag
SSR Markers	Ghi.8501.1.A1_at	EST-SSR Marker NAU3991	CO127902	GR__Eb12L10.r	tcctcccgggttttactaat	ccacatcgacattcaaacat
	na†	SSR Marker CIR216	AJ567162	none	atctgaaccatcatcctc	ttctgattggcactttc
	na†	SSR Marker DC30153	none	none	caagttcctctcatgcaaa	cgagttgnggagtggtaa
	na†	SSR Marker DPL0547	none	none	acactcattagttgatcaaagggc	atttccattctgccggaatac
	na†	SSR Marker DPL0922	none	none	tctgggtggcaatacactca	ggaatttccattctgccg
	na†	SSR Marker MUSB1135	DX521167	none	ccgccgtcatttccatcacc	tggtacggatcatgggaatcct
* Dana-Farber Cancer Institute Cotton Gene Index 11.0 (http://compbio.dfci.harvard.edu/tgi/)
† Specific gene sequence not represented in the cotton Affymetrix probesets
