# Supplementary material for: A combined functional and structural genomics approach identified an EST-SSR marker with complete linkage to the Ligon lintless-2 genetic locus in cotton (Gossypium hirsutum L.)
Source: BMC Genomics. 2011 Sep 9;12:445. doi: 10.1186/1471-2164-12-445 (PMC3175229; doi:10.1186/1471-2164-12-445)
Supplement: Additional file 3 — Over-representation analysis (ORA) of genes differentially expressed in Li2 WT and mutant fibers ≥ 2-fold. The original p-values for the ORA are shown along with the FDR-corrected and FWER-corrected p-values. The statistical significance cutoff for the ORA was an FDR-corrected p-value of 0.05. The TestSeqs are the microarray probesets IDs over-represented for the indicated biological process. [file 1471-2164-12-445-S3.XLS]

## Sheet: ORA_Comparative_0_8_12DPA
Additional file 3. Over-representation analysis (ORA) of genes differentially expressed in WT and Li2 mutant fibers ≥ 2-fold
DOA: 17 genes more abundantly expressed in WT fibers
go	name	FDR	FWER	p-Value	#Test	#Ref	#notAnnotTest	#notAnnotRef	Over/Under	TestSeqs	RefSeqs
No significant over-representation
DOA: 141 genes more abundantly expressed in Li2 mutant fibers
go	name	FDR	FWER	p-Value	#Test	#Ref	#notAnnotTest	#notAnnotRef	Over/Under	TestSeqs	RefSeqs
No significant over-representation
8 DPA: 1079 genes more abundantly expressed in WT fibers
go	name	FDR	FWER	p-Value	#Test	#Ref	#notAnnotTest	#notAnnotRef	Over/Under	TestSeqs	RefSeqs
GO:0060089	molecular transducer activity	4.86223e-06	2.43111e-06	9.05956e-08	45	416	642	15461	over	GraAffx.14910.1.S1_s_at,GraAffx.27696.1.S1_s_at,Ghi.7568.1.S1_at,Ghi.5628.2.S1_s_at,Ghi.6548.1.S1_s_at,GhiAffx.58565.1.S1_at,Ghi.6786.1.S1_at,Gra.2112.1.A1_s_at,GraAffx.28859.1.S1_s_at,Ghi.5881.1.S1_at,GhiAffx.24518.1.S1_s_at,GhiAffx.52157.1.S1_at,GhiAffx.47936.1.S1_at,GhiAffx.27150.1.S1_at,Ghi.7358.1.S1_s_at,GhiAffx.40305.1.S1_s_at,GhiAffx.47644.1.S1_at,GhiAffx.28927.1.S1_at,GraAffx.15719.1.A1_s…	Ghi.4511.1.S1_at,Ghi.6551.1.S1_at,Ghi.757.1.S1_x_at,Ghi.7954.1.S1_s_at,Ghi.8140.1.S1_s_at,Ghi.8145.1.S1_at,GhiAffx.13846.1.A1_s_at,GhiAffx.1991.1.A1_s_at,GhiAffx.3484.1.A1_s_at,GhiAffx.63965.1.S1_at,GhiAffx.64217.1.S1_at,Gra.1385.1.A1_at,Gra.1771.1.A1_s_at,Gra.2058.1.A1_s_at,Gra.2280.1.A1_s_at,Gra.2308.1.A1_s_at,Gra.2570.1.S1_s_at,Gra.3073.1.S1_s_at,Gra.3073.2.S1_s_at,Gra.520.1.A1_at,GraAffx.1268…
GO:0004871	signal transducer activity	4.86223e-06	2.43111e-06	9.05956e-08	45	416	642	15461	over	GraAffx.14910.1.S1_s_at,GraAffx.27696.1.S1_s_at,Ghi.7568.1.S1_at,Ghi.5628.2.S1_s_at,Ghi.6548.1.S1_s_at,GhiAffx.58565.1.S1_at,Ghi.6786.1.S1_at,Gra.2112.1.A1_s_at,GraAffx.28859.1.S1_s_at,Ghi.5881.1.S1_at,GhiAffx.24518.1.S1_s_at,GhiAffx.52157.1.S1_at,GhiAffx.47936.1.S1_at,GhiAffx.27150.1.S1_at,Ghi.7358.1.S1_s_at,GhiAffx.40305.1.S1_s_at,GhiAffx.47644.1.S1_at,GhiAffx.28927.1.S1_at,GraAffx.15719.1.A1_s…	Ghi.4511.1.S1_at,Ghi.6551.1.S1_at,Ghi.757.1.S1_x_at,Ghi.7954.1.S1_s_at,Ghi.8140.1.S1_s_at,Ghi.8145.1.S1_at,GhiAffx.13846.1.A1_s_at,GhiAffx.1991.1.A1_s_at,GhiAffx.3484.1.A1_s_at,GhiAffx.63965.1.S1_at,GhiAffx.64217.1.S1_at,Gra.1385.1.A1_at,Gra.1771.1.A1_s_at,Gra.2058.1.A1_s_at,Gra.2280.1.A1_s_at,Gra.2308.1.A1_s_at,Gra.2570.1.S1_s_at,Gra.3073.1.S1_s_at,Gra.3073.2.S1_s_at,Gra.520.1.A1_at,GraAffx.1268…
GO:0005623	cell	5.39379e-06	4.04533e-06	1.35007e-07	74	881	613	14996	over	GarAffx.19281.1.S1_at,GarAffx.19281.1.S1_x_at,GbaAffx.197.1.S1_s_at,Ghi.4377.1.A1_at,Ghi.4629.1.S1_x_at,Ghi.503.1.S1_at,Ghi.5383.1.S1_s_at,Ghi.539.1.S1_x_at,Ghi.6547.1.S1_s_at,Ghi.7536.1.S1_s_at,Ghi.7691.1.S1_s_at,Ghi.7726.1.S1_s_at,Ghi.8068.1.S1_s_at,Ghi.8277.1.S1_s_at,Ghi.8285.1.S1_at,Ghi.8448.1.S1_x_at,Ghi.8451.1.S1_s_at,Ghi.9446.1.S1_at,Ghi.9938.1.S1_x_at,GhiAffx.1382.2.S1_at,GhiAffx.4328.1.S…	GarAffx.14011.1.S1_s_at,GarAffx.37540.1.S1_s_at,GbaAffx.159.1.S1_x_at,GbaAffx.213.1.S1_s_at,Ghi.10033.3.S1_s_at,Ghi.10095.1.S1_x_at,Ghi.10192.1.A1_at,Ghi.10359.1.S1_at,Ghi.10458.1.S1_s_at,Ghi.10520.1.S1_at,Ghi.110.1.S1_at,Ghi.1148.1.S1_s_at,Ghi.1151.1.A1_at,Ghi.1175.2.S1_s_at,Ghi.1314.1.S1_x_at,Ghi.1472.1.S1_at,Ghi.1584.1.A1_s_at,Ghi.1766.1.S1_s_at,Ghi.1965.1.S1_at,Ghi.2176.1.S1_s_at,Ghi.280.1.A1…
GO:0004872	receptor activity	5.39853e-05	5.39839e-05	1.83951e-06	30	249	657	15628	over	Ghi.7568.1.S1_at,Ghi.5628.2.S1_s_at,Ghi.6786.1.S1_at,Gra.2112.1.A1_s_at,Ghi.5881.1.S1_at,GhiAffx.24518.1.S1_s_at,GhiAffx.52157.1.S1_at,GhiAffx.47936.1.S1_at,GhiAffx.27150.1.S1_at,Ghi.7358.1.S1_s_at,GhiAffx.40305.1.S1_s_at,GhiAffx.47644.1.S1_at,GhiAffx.28927.1.S1_at,GraAffx.15719.1.A1_s_at,Ghi.6301.1.S1_s_at,GhiAffx.42524.1.S1_at,GhiAffx.60845.1.A1_at,GhiAffx.3329.1.A1_x_at,Ghi.640.1.S1_at,GhiAffx…	Ghi.4511.1.S1_at,Ghi.8140.1.S1_s_at,Ghi.8145.1.S1_at,GhiAffx.13846.1.A1_s_at,GhiAffx.1991.1.A1_s_at,GhiAffx.3484.1.A1_s_at,GhiAffx.64217.1.S1_at,Gra.1385.1.A1_at,Gra.1771.1.A1_s_at,Gra.520.1.A1_at,GraAffx.17973.1.S1_s_at,GraAffx.20450.1.S1_at,GraAffx.24115.1.A1_s_at,GhiAffx.39575.1.S1_at,Gra.536.1.A1_s_at,Ghi.8073.1.S1_x_at,GraAffx.17659.1.A1_s_at,GraAffx.10443.1.A1_at,Gra.1544.1.A1_s_at,GraAffx.…
GO:0016020	membrane	6.40436e-05	8.00513e-05	2.79783e-06	236	4170	451	11707	over	GarAffx.19281.1.S1_at,GarAffx.19281.1.S1_x_at,GbaAffx.197.1.S1_s_at,Ghi.4377.1.A1_at,Ghi.539.1.S1_x_at,Ghi.7726.1.S1_s_at,Ghi.8068.1.S1_s_at,Ghi.8285.1.S1_at,Ghi.8451.1.S1_s_at,Ghi.9446.1.S1_at,Ghi.9938.1.S1_x_at,GhiAffx.63870.2.S1_s_at,Gra.2092.2.S1_s_at,Gra.2970.1.S1_s_at,GraAffx.16550.1.S1_x_at,Ghi.5842.1.S1_at,Ghi.9364.1.S1_at,Gra.3116.1.A1_at,Gra.2174.1.A1_at,Ghi.7568.1.S1_at,Ghi.7659.1.S1_s…	GarAffx.14011.1.S1_s_at,GbaAffx.159.1.S1_x_at,Ghi.10033.3.S1_s_at,Ghi.110.1.S1_at,Ghi.1148.1.S1_s_at,Ghi.1151.1.A1_at,Ghi.1472.1.S1_at,Ghi.1766.1.S1_s_at,Ghi.2176.1.S1_s_at,Ghi.3069.1.S1_s_at,Ghi.3240.1.A1_at,Ghi.3364.1.S1_at,Ghi.3687.1.S1_s_at,Ghi.4174.2.S1_at,Ghi.4321.1.S1_s_at,Ghi.4505.1.S1_x_at,Ghi.4511.1.S1_at,Ghi.4565.1.S1_s_at,Ghi.4625.1.S1_a_at,Ghi.5565.2.S1_a_at,Ghi.5640.1.S1_s_at,Ghi.59…
GO:0007267	cell-cell signaling	8.9605e-05	0.000134398	4.36692e-06	7	11	680	15866	over	Ghi.5383.1.S1_s_at,Ghi.8277.1.S1_s_at,Ghi.8115.1.S1_s_at,GhiAffx.6717.1.S1_s_at,Ghi.9186.1.A1_at,Ghi.9186.1.S1_at,GhiAffx.23436.1.S1_x_at	Ghi.7730.1.S1_x_at,Ghi.3830.1.A1_at,GhiAffx.34843.1.S1_s_at,Gra.67.1.A1_at,Ghi.519.1.S1_s_at,Gra.2862.1.A1_s_at,Ghi.6984.1.S1_x_at,GhiAffx.46616.1.S1_at,GhiAffx.60440.1.S1_s_at,GraAffx.32449.1.A1_at,GraAffx.23358.1.A1_at
GO:0023052	signaling	0.000358499	0.000627177	2.02367e-05	7	15	680	15862	over	Ghi.5383.1.S1_s_at,Ghi.8277.1.S1_s_at,Gra.569.1.A1_s_at,Ghi.7568.1.S1_at,Ghi.7046.1.S1_s_at,Ghi.8282.1.S1_at,Gra.2840.1.A1_at,Ghi.6506.1.S1_s_at,GhiAffx.58565.1.S1_at,Gra.2798.2.S1_s_at,Ghi.8115.1.S1_s_at,GhiAffx.8076.1.S1_at,GraAffx.28354.1.S1_s_at,GhiAffx.24518.1.S1_s_at,GraAffx.21555.1.S1_s_at,GhiAffx.36984.1.S1_s_at,GraAffx.33573.1.A1_at,GhiAffx.6395.1.S1_s_at,GhiAffx.33367.1.S1_s_at,Ghi.9977…	GarAffx.37540.1.S1_s_at,Ghi.3779.1.S1_s_at,Ghi.4006.1.S1_s_at,Ghi.4511.1.S1_at,Ghi.6061.1.S1_at,Ghi.624.2.S1_s_at,Ghi.8140.1.S1_s_at,GhiAffx.113.1.S1_s_at,GhiAffx.3484.1.A1_s_at,GhiAffx.4482.1.S1_at,GhiAffx.45826.1.S1_s_at,GhiAffx.5456.1.S1_s_at,GhiAffx.63965.1.S1_at,GhiAffx.64217.1.S1_at,Gra.1385.1.A1_at,Gra.1393.1.A1_s_at,Gra.1513.2.S1_at,Gra.157.1.A1_at,Gra.1637.1.S1_s_at,Gra.1771.1.A1_s_at,Gr…
GO:0005856	cytoskeleton	0.0456686	0.101511	0.00282289	21	239	666	15638	over	Ghi.4629.1.S1_x_at,Ghi.8448.1.S1_x_at,Ghi.9446.1.S1_at,Gra.2527.2.S1_s_at,GhiAffx.52110.1.S1_at,Ghi.6590.1.S1_s_at,Ghi.468.1.A1_s_at,Ghi.8865.1.S1_at,GhiAffx.62092.1.S1_at,GhiAffx.52608.1.S1_at,Ghi.7668.1.A1_s_at,GhiAffx.6933.1.A1_at,GraAffx.33519.1.S1_s_at,GhiAffx.4121.1.S1_s_at,Ghi.8669.1.S1_s_at,Ghi.4857.1.A1_s_at,GhiAffx.26362.1.S1_s_at,Ghi.4823.1.S1_s_at,Ghi.4823.1.A1_s_at,Ghi.6325.1.A1_s_at…	Ghi.10095.1.S1_x_at,Ghi.10520.1.S1_at,Ghi.1175.2.S1_s_at,Ghi.1314.1.S1_x_at,Ghi.317.1.S1_s_at,Ghi.4376.1.S1_x_at,Ghi.4376.2.S1_a_at,Ghi.4621.1.S1_x_at,Ghi.5746.1.S1_s_at,Ghi.6010.1.S1_s_at,Ghi.6127.1.S1_at,Ghi.6131.1.S1_s_at,Ghi.6271.1.S1_x_at,Ghi.7983.1.S1_s_at,Ghi.8019.1.S1_s_at,Ghi.8030.1.S1_s_at,Ghi.8096.1.S1_x_at,Ghi.8103.1.S1_at,Ghi.8112.1.S1_s_at,Ghi.8129.1.S1_at,Ghi.8428.1.S1_at,GhiAffx.2…
GO:0016773	phosphotransferase activity, alcohol group as acceptor	0.0456686	0.107923	0.00309087	11	90	676	15787	over	GhiAffx.24518.1.S1_s_at,GhiAffx.20319.1.S1_s_at,GhiAffx.36984.1.S1_s_at,GhiAffx.27150.1.S1_at,GhiAffx.28927.1.S1_at,GhiAffx.31277.1.S1_s_at,GhiAffx.19408.1.A1_at,GhiAffx.25134.1.S1_s_at,GhiAffx.32217.2.A1_at,GhiAffx.24594.1.S1_at,GhiAffx.21794.1.A1_at	GhiAffx.24913.1.S1_a_at,GhiAffx.24041.1.S1_at,GhiAffx.21607.1.A1_at,GhiAffx.21490.1.S1_at,GhiAffx.16512.1.S1_at,GhiAffx.32217.1.A1_s_at,GhiAffx.25218.1.S1_s_at,GhiAffx.29296.1.S1_at,GhiAffx.22620.1.S1_at,GhiAffx.20799.1.A1_at,GhiAffx.25659.1.S1_s_at,GhiAffx.33559.1.S1_at,GhiAffx.25659.1.A1_s_at,GhiAffx.30384.1.S1_at,GhiAffx.2573.1.A1_at,GhiAffx.28390.1.A1_at,GhiAffx.31283.1.S1_at,GhiAffx.24932.1.…
GO:0004672	protein kinase activity	0.0456686	0.107923	0.00309087	11	90	676	15787	over	GhiAffx.24518.1.S1_s_at,GhiAffx.20319.1.S1_s_at,GhiAffx.36984.1.S1_s_at,GhiAffx.27150.1.S1_at,GhiAffx.28927.1.S1_at,GhiAffx.31277.1.S1_s_at,GhiAffx.19408.1.A1_at,GhiAffx.25134.1.S1_s_at,GhiAffx.32217.2.A1_at,GhiAffx.24594.1.S1_at,GhiAffx.21794.1.A1_at	GhiAffx.24913.1.S1_a_at,GhiAffx.24041.1.S1_at,GhiAffx.21607.1.A1_at,GhiAffx.21490.1.S1_at,GhiAffx.16512.1.S1_at,GhiAffx.32217.1.A1_s_at,GhiAffx.25218.1.S1_s_at,GhiAffx.29296.1.S1_at,GhiAffx.22620.1.S1_at,GhiAffx.20799.1.A1_at,GhiAffx.25659.1.S1_s_at,GhiAffx.33559.1.S1_at,GhiAffx.25659.1.A1_s_at,GhiAffx.30384.1.S1_at,GhiAffx.2573.1.A1_at,GhiAffx.28390.1.A1_at,GhiAffx.31283.1.S1_at,GhiAffx.24932.1.…
GO:0016049	cell growth	0.0490844	0.126308	0.00374133	20	229	667	15648	over	Ghi.9938.1.S1_x_at,GhiAffx.63870.2.S1_s_at,Gra.2970.1.S1_s_at,GraAffx.16550.1.S1_x_at,Gra.2039.1.S1_s_at,Gra.600.1.A1_at,GhiAffx.58401.1.A1_s_at,GhiAffx.24518.1.S1_s_at,GhiAffx.36984.1.S1_s_at,GhiAffx.7894.1.A1_at,GhiAffx.642.1.S1_at,GhiAffx.47644.1.S1_at,GhiAffx.57151.1.S1_s_at,Ghi.9930.1.S1_s_at,GhiAffx.62092.1.S1_at,GhiAffx.7280.1.S1_at,Ghi.9885.1.A1_at,GhiAffx.6933.1.A1_at,Ghi.3835.2.A1_s_at,…	Ghi.4321.1.S1_s_at,Ghi.7460.1.S1_s_at,Ghi.8019.1.S1_s_at,Ghi.8030.1.S1_s_at,Ghi.8112.1.S1_s_at,Ghi.817.1.S1_x_at,Ghi.8415.1.S1_at,Ghi.9531.1.S1_s_at,GhiAffx.3053.1.S1_at,GhiAffx.40086.1.S1_s_at,GhiAffx.44785.1.S1_s_at,Gra.1026.1.S1_s_at,Gra.1155.1.A1_s_at,Gra.1385.1.A1_at,Gra.1393.1.A1_s_at,Gra.1478.1.A1_s_at,Gra.1562.1.A1_at,Gra.157.1.A1_at,Gra.1882.1.S1_at,Gra.1911.1.S1_s_at,Gra.2158.1.A1_at,Gr…
8 DPA: 1064 genes more abundantly expressed in Li2 mutant fibers
go	name	FDR	FWER	p-Value	#Test	#Ref	#notAnnotTest	#notAnnotRef	Over/Under	TestSeqs	RefSeqs
GO:0050896	response to stimulus	0.00236167	0.000590244	1.9352e-05	147	2620	493	13304	over	Ghi.1113.1.S1_at,Ghi.1970.1.S1_s_at,Ghi.3271.1.A1_at,Ghi.3408.1.A1_at,Ghi.364.1.S1_s_at,Ghi.3711.1.A1_at,Ghi.3831.1.S1_s_at,Ghi.3964.1.A1_s_at,Ghi.4198.1.A1_s_at,Ghi.4261.1.S1_at,Ghi.4198.4.S1_s_at,Ghi.4482.1.A1_at,Ghi.459.1.S1_at,Ghi.4652.1.A1_at,Ghi.4511.1.S1_at,Ghi.4737.1.A1_at,Ghi.4703.1.S1_at,Ghi.4726.1.A1_s_at,Ghi.4981.1.A1_s_at,Ghi.5022.4.A1_s_at,Ghi.5491.1.S1_at,Ghi.5561.1.A1_s_at,Ghi.804…	GarAffx.20157.1.S1_s_at,GbaAffx.2.1.S1_at,GbaAffx.159.1.S1_x_at,GarAffx.23059.1.S1_s_at,GbaAffx.171.1.S1_s_at,GarAffx.24390.1.S1_s_at,GbaAffx.2.1.S1_s_at,GarAffx.27377.1.S1_s_at,GbaAffx.2.1.S1_x_at,GbaAffx.175.1.S1_at,GbaAffx.197.1.S1_s_at,GbaAffx.175.1.S
GO:0006950	response to stress	0.00466948	0.00233203	6.73653e-05	105	1782	535	14142	over	Ghi.1113.1.S1_at,Ghi.1970.1.S1_s_at,Ghi.3271.1.A1_at,Ghi.3408.1.A1_at,Ghi.364.1.S1_s_at,Ghi.3711.1.A1_at,Ghi.3831.1.S1_s_at,Ghi.3964.1.A1_s_at,Ghi.4198.1.A1_s_at,Ghi.4261.1.S1_at,Ghi.4198.4.S1_s_at,Ghi.459.1.S1_at,Ghi.4652.1.A1_at,Ghi.4511.1.S1_at,Ghi.4737.1.A1_at,Ghi.4981.1.A1_s_at,Ghi.5022.4.A1_s_at,Ghi.8044.1.S1_x_at,Ghi.6496.1.S1_a_at,Ghi.8014.1.S1_s_at,Ghi.7055.2.S1_at,Ghi.8156.1.S1_s_at,Ghi…	GarAffx.20157.1.S1_s_at,GbaAffx.2.1.S1_at,GbaAffx.159.1.S1_x_at,GarAffx.23059.1.S1_s_at,GbaAffx.2.1.S1_s_at,GarAffx.27377.1.S1_s_at,GbaAffx.2.1.S1_x_at,GbaAffx.175.1.S1_at,GbaAffx.197.1.S1_s_at,GbaAffx.175.1.S1_s_at,GbaAffx.16.1.S1_at,GarAffx.19282.1.S1_s
12 DPA: 1106 genes more abundantly expressed in WT fibers
go	name	FDR	FWER	p-Value	#Test	#Ref	#notAnnotTest	#notAnnotRef	Over/Under	TestSeqs	RefSeqs
GO:0016020	membrane	3.18516e-07	3.45297e-07	1.78042e-11	387	4019	700	11458	over	GbaAffx.18.1.S1_s_at,GbaAffx.172.1.S1_s_at,GarAffx.29986.1.S1_s_at,Ghi.10702.1.A1_s_at,Ghi.10745.1.S1_s_at,Ghi.10770.1.S1_s_at,Ghi.1307.1.A1_at,Ghi.1858.1.S1_s_at,Ghi.2561.1.S1_at,Ghi.30.1.S1_s_at,Ghi.3377.1.S1_s_at,Ghi.3522.1.S1_s_at,Ghi.3604.2.S1_s_at,Ghi.3591.1.A1_s_at,Ghi.3562.1.A1_at,Ghi.3604.2.A1_at,Ghi.3838.1.S1_s_at,Ghi.3939.1.S1_at,Ghi.3927.1.A1_at,Ghi.415.1.S1_s_at,Ghi.4194.1.S1_s_at,Gh…	GarAffx.13408.1.S1_s_at,GarAffx.27042.1.S1_s_at,GarAffx.14011.1.S1_s_at,GarAffx.37323.1.S1_at,GbaAffx.18.1.S1_x_at,GarAffx.19281.1.S1_at,GarAffx.23616.1.S1_s_at,GbaAffx.159.1.S1_x_at,GarAffx.37327.1.A1_s_at,GarAffx.37201.1.S1_at,GbaAffx.18.1.S1_at,GbaAffx
GO:0006810	transport	3.18516e-07	3.48326e-07	1.22533e-10	188	1642	899	13835	over	GbaAffx.172.1.S1_s_at,GarAffx.29986.1.S1_s_at,GarAffx.37330.1.S1_s_at,Ghi.10431.1.S1_at,Ghi.10556.1.S1_s_at,Ghi.10556.1.A1_s_at,Ghi.10702.1.A1_s_at,Ghi.1204.1.S1_s_at,Ghi.1858.1.S1_s_at,Ghi.2990.1.S1_x_at,Ghi.30.1.S1_s_at,Ghi.3377.1.S1_s_at,Ghi.3281.1.A1_s_at,Ghi.3963.1.S1_s_at,Ghi.3927.1.A1_at,Ghi.3963.1.A1_at,Ghi.4450.1.A1_at,Ghi.4405.1.S1_at,Ghi.464.1.S1_s_at,Ghi.4676.1.S1_s_at,Ghi.4578.1.A1_a…	GarAffx.13408.1.S1_s_at,GarAffx.27042.1.S1_s_at,GarAffx.37330.1.A1_s_at,GbaAffx.190.1.S1_x_at,GarAffx.24390.1.S1_s_at,GbaAffx.175.1.S1_at,GbaAffx.175.1.S1_s_at,GarAffx.15940.5.S1_s_at,GarAffx.38925.1.S1_s_at,Ghi.10009.2.S1_s_at,Ghi.10042.1.A1_s_at,Ghi.101
GO:0051234	establishment of localization	3.18516e-07	3.48326e-07	1.22533e-10	188	1642	899	13835	over	GbaAffx.172.1.S1_s_at,GarAffx.29986.1.S1_s_at,GarAffx.37330.1.S1_s_at,Ghi.10431.1.S1_at,Ghi.10556.1.S1_s_at,Ghi.10556.1.A1_s_at,Ghi.10702.1.A1_s_at,Ghi.1204.1.S1_s_at,Ghi.1858.1.S1_s_at,Ghi.2990.1.S1_x_at,Ghi.30.1.S1_s_at,Ghi.3377.1.S1_s_at,Ghi.3281.1.A1_s_at,Ghi.3963.1.S1_s_at,Ghi.3927.1.A1_at,Ghi.3963.1.A1_at,Ghi.4450.1.A1_at,Ghi.4405.1.S1_at,Ghi.464.1.S1_s_at,Ghi.4676.1.S1_s_at,Ghi.4578.1.A1_a…	GarAffx.13408.1.S1_s_at,GarAffx.27042.1.S1_s_at,GarAffx.37330.1.A1_s_at,GbaAffx.190.1.S1_x_at,GarAffx.24390.1.S1_s_at,GbaAffx.175.1.S1_at,GbaAffx.175.1.S1_s_at,GarAffx.15940.5.S1_s_at,GarAffx.38925.1.S1_s_at,Ghi.10009.2.S1_s_at,Ghi.10042.1.A1_s_at,Ghi.101
GO:0005794	Golgi apparatus	3.18516e-07	3.49654e-07	1.73792e-10	60	319	1027	15158	over	Ghi.10702.1.A1_s_at,Ghi.3724.1.S1_at,Ghi.4327.1.S1_s_at,Ghi.4506.1.A1_at,Ghi.464.1.S1_s_at,Ghi.4598.2.S1_at,Ghi.4899.1.S1_s_at,Ghi.7281.1.S1_s_at,Ghi.5902.1.S1_s_at,Ghi.677.1.A1_x_at,Ghi.658.1.A1_at,Ghi.8180.1.A1_s_at,Ghi.7327.1.S1_at,Ghi.6125.2.S1_s_at,Ghi.6902.1.S1_s_at,Ghi.8515.1.S1_s_at,Ghi.8770.1.A1_x_at,Ghi.8704.1.S1_s_at,Ghi.8704.3.A1_s_at,Ghi.8900.2.S1_at,GhiAffx.12692.1.S1_at,GhiAffx.130…	Ghi.110.1.S1_at,Ghi.2208.1.S1_at,Ghi.3364.1.S1_at,Ghi.3436.1.A1_s_at,Ghi.3442.2.S1_at,Ghi.3442.3.A1_at,Ghi.3413.1.A1_at,Ghi.3507.1.A1_s_at,Ghi.3507.1.S1_at,Ghi.3442.3.S1_x_at,Ghi.3442.2.A1_x_at,Ghi.3483.1.A1_at,Ghi.3641.1.A1_at,Ghi.3731.2.S1_s_at,Ghi.3731.2.A1_at,Ghi.3933.1.S1_s_at,Ghi.4174.1.S1_at,Ghi.4174.2.S1_at,Ghi.406.1.A1_s_at,Ghi.406.2.A1_s_at,Ghi.4078.1.A1_s_at,Ghi.4174.1.A1_s_at,Ghi.406.…
GO:0005886	plasma membrane	3.18516e-07	3.98145e-07	2.06693e-09	187	1696	900	13781	over	GarAffx.29986.1.S1_s_at,Ghi.3604.2.S1_s_at,Ghi.3562.1.A1_at,Ghi.3604.2.A1_at,Ghi.3838.1.S1_s_at,Ghi.3939.1.S1_at,Ghi.3927.1.A1_at,Ghi.415.1.S1_s_at,Ghi.4327.1.S1_s_at,Ghi.4321.1.S1_s_at,Ghi.464.1.S1_s_at,Ghi.4598.2.S1_at,Ghi.4814.1.A1_s_at,Ghi.5112.1.S1_s_at,Ghi.5168.1.A1_at,Ghi.5553.1.A1_at,Ghi.5756.1.S1_s_at,Ghi.6058.1.A1_s_at,Ghi.7746.1.S1_s_at,Ghi.8058.1.S1_s_at,Ghi.7242.1.S1_at,Ghi.7053.1.S1…	GbaAffx.159.1.S1_x_at,GbaAffx.183.1.S1_s_at,Ghi.10254.1.S1_s_at,Ghi.3383.1.A1_at,Ghi.3284.1.S1_s_at,Ghi.3277.1.A1_at,Ghi.336.1.S1_at,Ghi.3381.1.S1_x_at,Ghi.3470.2.S1_s_at,Ghi.3414.2.S1_at,Ghi.3450.1.A1_s_at,Ghi.3459.1.A1_at,Ghi.3463.1.S1_at,Ghi.3470.1.S1_
GO:0005773	vacuole	2.14025e-05	3.21032e-05	1.10569e-06	72	543	1015	14934	over	Ghi.3591.1.A1_s_at,Ghi.3566.2.S1_s_at,Ghi.408.1.S1_x_at,Ghi.408.1.A1_x_at,Ghi.4450.1.A1_at,Ghi.4899.1.S1_s_at,Ghi.4878.1.S1_at,Ghi.5321.1.A1_s_at,Ghi.5168.1.A1_at,Ghi.5553.1.A1_at,Ghi.5837.1.A1_x_at,Ghi.7242.1.S1_at,Ghi.7314.1.A1_s_at,Ghi.5796.1.S1_s_at,Ghi.768.1.S1_s_at,Ghi.5922.1.S1_s_at,Ghi.5825.1.A1_s_at,Ghi.7113.1.S1_s_at,Ghi.5964.1.A1_s_at,Ghi.6072.1.S1_s_at,Ghi.7419.1.S1_at,Ghi.7793.1.S1_a…	GarAffx.23059.1.S1_s_at,GbaAffx.171.1.S1_s_at,GarAffx.29731.1.S1_s_at,Ghi.3443.1.S1_at,Ghi.3463.1.S1_at,Ghi.3613.1.S1_at,Ghi.3613.1.A1_at,Ghi.3547.1.S1_s_at,Ghi.3566.2.A1_s_at,Ghi.3674.1.A1_s_at,Ghi.3760.1.S1_s_at,Ghi.3845.1.A1_at,Ghi.3875.3.S1_at,Ghi.3875.1.A1_a_at,Ghi.3879.1.A1_at,Ghi.3919.1.A1_x_at,Ghi.4174.1.S1_at,Ghi.4174.2.S1_at,Ghi.4123.1.S1_at,Ghi.4114.1.S1_at,Ghi.4114.1.A1_s_at,Ghi.4056.…
GO:0005737	cytoplasm	0.00089689	0.00156833	4.9051e-05	175	1843	912	13634	over	GbaAffx.18.1.S1_s_at,GarAffx.29986.1.S1_s_at,Ghi.10702.1.A1_s_at,Ghi.10647.1.S1_s_at,Ghi.10770.1.S1_s_at,Ghi.1307.1.A1_at,Ghi.3077.1.S1_s_at,Ghi.3122.2.S1_at,Ghi.3377.1.S1_s_at,Ghi.3281.1.A1_s_at,Ghi.3429.2.S1_at,Ghi.3522.1.S1_s_at,Ghi.3604.2.S1_s_at,Ghi.3599.2.A1_a_at,Ghi.3591.1.A1_s_at,Ghi.3562.1.A1_at,Ghi.3566.2.S1_s_at,Ghi.3604.2.A1_at,Ghi.3556.4.S1_s_at,Ghi.3549.2.S1_s_at,Ghi.3724.1.S1_at,Gh…	GarAffx.32586.1.A1_s_at,GarAffx.13408.1.S1_s_at,GarAffx.27042.1.S1_s_at,GarAffx.37323.1.S1_at,GarAffx.37325.1.A1_x_at,GarAffx.37326.1.A1_s_at,GbaAffx.18.1.S1_x_at,GbaAffx.19.1.S1_s_at,GarAffx.23616.1.S1_s_at,GbaAffx.159.1.S1_x_at,GarAffx.37326.1.A1_x_at,G
GO:0005768	endosome	0.00284788	0.00567966	0.00017515	17	80	1070	15397	over	Ghi.4899.1.S1_s_at,Ghi.534.1.S1_at,Ghi.5686.1.S1_s_at,Ghi.6211.1.S1_at,Ghi.5767.1.S1_at,Ghi.7255.1.S1_s_at,Ghi.677.1.A1_x_at,Ghi.8515.1.S1_s_at,Ghi.9977.1.S1_s_at,GhiAffx.34926.1.S1_s_at,GhiAffx.53459.1.A1_s_at,GhiAffx.6754.1.A1_at,GhiAffx.9097.1.S1_at,GraAffx.16978.1.S1_s_at,GraAffx.22640.1.S1_at,GraAffx.25569.2.S1_s_at,GraAffx.25569.1.A1_s_at	Ghi.3865.2.S1_s_at,Ghi.3865.1.A1_at,Ghi.3865.2.A1_at,Ghi.4633.1.A1_s_at,Ghi.4638.1.S1_s_at,Ghi.4585.1.S1_at,Ghi.4837.1.S1_x_at,Ghi.5011.1.S1_s_at,Ghi.5011.1.A1_at,Ghi.519.1.S1_s_at,Ghi.5576.1.A1_at,Ghi.6484.1.S1_at,Ghi.7795.2.S1_s_at,Ghi.7795.2.A1_s_at,Ghi.7730.1.S1_x_at,Ghi.7385.1.S1_s_at,Ghi.5767.1.A1_at,Ghi.7758.1.A1_s_at,Ghi.7758.1.S1_at,Ghi.5841.1.S1_s_at,Ghi.6032.1.A1_at,Ghi.8438.1.A1_s_at,…
12 DPA: 1473 genes more abundantly expressed in Li2 mutant fibers
go	name	FDR	FWER	p-Value	#Test	#Ref	#notAnnotTest	#notAnnotRef	Over/Under	TestSeqs	RefSeqs
GO:0003676	nucleic acid binding	7.80982e-06	1.95245e-06	7.08999e-08	175	2538	560	13291	over	Ghi.10027.1.S1_s_at,Ghi.10190.3.S1_at,Ghi.10341.2.A1_x_at,Ghi.10402.1.S1_at,Ghi.1469.1.S1_x_at,Ghi.1711.1.S1_s_at,Ghi.1873.1.S1_s_at,Ghi.1846.1.S1_x_at,Ghi.1965.1.S1_at,Ghi.2511.1.S1_at,Ghi.2234.1.S1_s_at,Ghi.2609.1.S1_s_at,Ghi.3762.1.S1_at,Ghi.3762.1.A1_s_at,Ghi.3889.1.S1_s_at,Ghi.3816.3.S1_at,Ghi.4021.1.S1_s_at,Ghi.3913.1.S1_at,Ghi.3964.1.A1_s_at,Ghi.4112.1.S1_s_at,Ghi.4261.1.S1_at,Ghi.4229.1.S…	GarAffx.32586.1.A1_s_at,GbaAffx.186.1.S1_s_at,GarAffx.5818.1.S1_s_at,GbaAffx.196.1.A1_at,GarAffx.37327.1.A1_s_at,GbaAffx.172.1.S1_s_at,GarAffx.37327.1.S1_at,GarAffx.37322.1.S1_s_at,GarAffx.37540.1.S1_s_at,GbaAffx.196.1.A1_s_at,Ghi.10018.4.A1_at,Ghi.10182.
GO:0006139	nucleobase, nucleoside, nucleotide and nucleic acid metabolic process	5.25743e-05	4.92829e-05	1.66658e-06	150	2203	585	13626	over	Ghi.10027.1.S1_s_at,Ghi.10402.1.S1_at,Ghi.1711.1.S1_s_at,Ghi.1965.1.S1_at,Ghi.2511.1.S1_at,Ghi.347.1.S1_at,Ghi.3762.1.S1_at,Ghi.3707.1.A1_at,Ghi.3762.1.A1_s_at,Ghi.3889.1.S1_s_at,Ghi.3816.3.S1_at,Ghi.3795.2.A1_s_at,Ghi.3913.1.S1_at,Ghi.3964.1.A1_s_at,Ghi.4112.1.S1_s_at,Ghi.4261.1.S1_at,Ghi.4229.1.S1_at,Ghi.4244.1.S1_s_at,Ghi.4315.1.S1_at,Ghi.4347.1.A1_s_at,Ghi.4482.1.A1_at,Ghi.4593.1.S1_s_at,Ghi.…	GarAffx.32586.1.A1_s_at,GbaAffx.196.1.A1_at,GarAffx.27377.1.S1_s_at,GarAffx.37322.1.S1_s_at,GarAffx.37540.1.S1_s_at,GbaAffx.196.1.A1_s_at,GarAffx.29922.1.S1_s_at,Ghi.10042.1.A1_s_at,Ghi.10018.4.A1_at,GbaAffx.213.1.S1_s_at,Ghi.10109.2.S1_at,Ghi.10061.1.S1_
GO:0034641	cellular nitrogen compound metabolic process	5.25743e-05	5.17252e-05	1.70815e-06	150	2204	585	13625	over	Ghi.10027.1.S1_s_at,Ghi.10402.1.S1_at,Ghi.1711.1.S1_s_at,Ghi.1965.1.S1_at,Ghi.2511.1.S1_at,Ghi.347.1.S1_at,Ghi.3762.1.S1_at,Ghi.3707.1.A1_at,Ghi.3762.1.A1_s_at,Ghi.3889.1.S1_s_at,Ghi.3816.3.S1_at,Ghi.3795.2.A1_s_at,Ghi.3913.1.S1_at,Ghi.3964.1.A1_s_at,Ghi.4112.1.S1_s_at,Ghi.4261.1.S1_at,Ghi.4229.1.S1_at,Ghi.4244.1.S1_s_at,Ghi.4315.1.S1_at,Ghi.4347.1.A1_s_at,Ghi.4482.1.A1_at,Ghi.4593.1.S1_s_at,Ghi.…	GarAffx.32586.1.A1_s_at,GbaAffx.196.1.A1_at,GarAffx.27377.1.S1_s_at,GarAffx.37322.1.S1_s_at,GarAffx.37540.1.S1_s_at,GbaAffx.196.1.A1_s_at,GarAffx.29922.1.S1_s_at,Ghi.10042.1.A1_s_at,Ghi.10018.4.A1_at,GbaAffx.213.1.S1_s_at,Ghi.10109.2.S1_at,Ghi.10061.1.S1_
GO:0006807	nitrogen compound metabolic process	5.25743e-05	5.2573e-05	1.7507e-06	150	2205	585	13624	over	Ghi.10027.1.S1_s_at,Ghi.10402.1.S1_at,Ghi.1711.1.S1_s_at,Ghi.1965.1.S1_at,Ghi.2511.1.S1_at,Ghi.347.1.S1_at,Ghi.3762.1.S1_at,Ghi.3707.1.A1_at,Ghi.3762.1.A1_s_at,Ghi.3889.1.S1_s_at,Ghi.3816.3.S1_at,Ghi.3795.2.A1_s_at,Ghi.3913.1.S1_at,Ghi.3964.1.A1_s_at,Ghi.4112.1.S1_s_at,Ghi.4261.1.S1_at,Ghi.4229.1.S1_at,Ghi.4244.1.S1_s_at,Ghi.4315.1.S1_at,Ghi.4347.1.A1_s_at,Ghi.4482.1.A1_at,Ghi.4593.1.S1_s_at,Ghi.…	GarAffx.32586.1.A1_s_at,GbaAffx.196.1.A1_at,GarAffx.27377.1.S1_s_at,GarAffx.37322.1.S1_s_at,GarAffx.37540.1.S1_s_at,GbaAffx.196.1.A1_s_at,GarAffx.29922.1.S1_s_at,Ghi.10042.1.A1_s_at,Ghi.10018.4.A1_at,GbaAffx.213.1.S1_s_at,Ghi.10109.2.S1_at,Ghi.10061.1.S1_
GO:0090304	nucleic acid metabolic process	6.15376e-05	7.69191e-05	2.5261e-06	106	1430	629	14399	over	Ghi.10027.1.S1_s_at,Ghi.10402.1.S1_at,Ghi.1711.1.S1_s_at,Ghi.1965.1.S1_at,Ghi.2511.1.S1_at,Ghi.3762.1.S1_at,Ghi.3707.1.A1_at,Ghi.3762.1.A1_s_at,Ghi.3889.1.S1_s_at,Ghi.3816.3.S1_at,Ghi.3795.2.A1_s_at,Ghi.3913.1.S1_at,Ghi.4261.1.S1_at,Ghi.4229.1.S1_at,Ghi.4244.1.S1_s_at,Ghi.4315.1.S1_at,Ghi.4347.1.A1_s_at,Ghi.4482.1.A1_at,Ghi.4612.1.A1_s_at,Ghi.4821.1.S1_s_at,Ghi.4860.1.A1_at,Ghi.5045.1.A1_at,Ghi.5…	GbaAffx.196.1.A1_at,GarAffx.27377.1.S1_s_at,GarAffx.37322.1.S1_s_at,GarAffx.37540.1.S1_s_at,GbaAffx.196.1.A1_s_at,Ghi.10018.4.A1_at,GbaAffx.213.1.S1_s_at,Ghi.10109.2.S1_at,Ghi.10061.1.S1_s_at,Ghi.10109.2.A1_s_at,Ghi.10018.2.A1_s_at,Ghi.10158.1.A1_at,Ghi.10004.1.S1_at,Ghi.10360.1.S1_a_at,Ghi.10432.1.S1_s_at,Ghi.10427.1.S1_s_at,Ghi.10684.1.S1_at,Ghi.10594.1.S1_at,Ghi.10536.1.S1_s_at,Ghi.10620.3.A1_…
GO:0003677	DNA binding	0.000183407	0.000275073	8.9874e-06	104	1439	631	14390	over	Ghi.10027.1.S1_s_at,Ghi.10341.2.A1_x_at,Ghi.10402.1.S1_at,Ghi.1711.1.S1_s_at,Ghi.1965.1.S1_at,Ghi.2511.1.S1_at,Ghi.2234.1.S1_s_at,Ghi.3762.1.S1_at,Ghi.3762.1.A1_s_at,Ghi.3889.1.S1_s_at,Ghi.3816.3.S1_at,Ghi.4021.1.S1_s_at,Ghi.3913.1.S1_at,Ghi.4261.1.S1_at,Ghi.4229.1.S1_at,Ghi.4243.1.S1_s_at,Ghi.4315.1.S1_at,Ghi.4363.1.A1_s_at,Ghi.4347.1.A1_s_at,Ghi.4482.1.A1_at,Ghi.4612.1.A1_s_at,Ghi.4860.1.A1_at,…	GbaAffx.186.1.S1_s_at,GarAffx.5818.1.S1_s_at,GbaAffx.196.1.A1_at,GarAffx.37327.1.A1_s_at,GbaAffx.172.1.S1_s_at,GarAffx.37327.1.S1_at,GarAffx.37322.1.S1_s_at,GarAffx.37540.1.S1_s_at,GbaAffx.196.1.A1_s_at,Ghi.10018.4.A1_at,GbaAffx.213.1.S1_s_at,Ghi.10241.1.S1_at,Ghi.10109.2.S1_at,Ghi.10135.2.S1_at,Ghi.10061.1.S1_s_at,Ghi.10109.2.A1_s_at,Ghi.10018.2.A1_s_at,Ghi.10158.1.A1_at,Ghi.10004.1.S1_at,Ghi.10…
GO:0006350	transcription	0.000598302	0.00104648	3.3315e-05	83	1118	652	14711	over	Ghi.10027.1.S1_s_at,Ghi.10402.1.S1_at,Ghi.1711.1.S1_s_at,Ghi.2511.1.S1_at,Ghi.3762.1.S1_at,Ghi.3707.1.A1_at,Ghi.3762.1.A1_s_at,Ghi.3889.1.S1_s_at,Ghi.3816.3.S1_at,Ghi.3795.2.A1_s_at,Ghi.3913.1.S1_at,Ghi.4261.1.S1_at,Ghi.4315.1.S1_at,Ghi.4482.1.A1_at,Ghi.4612.1.A1_s_at,Ghi.4821.1.S1_s_at,Ghi.4860.1.A1_at,Ghi.5045.1.A1_at,Ghi.5176.1.A1_s_at,Ghi.5365.1.A1_at,Ghi.5630.1.A1_s_at,Ghi.5630.1.S1_s_at,Ghi…	GbaAffx.196.1.A1_at,GarAffx.37322.1.S1_s_at,GarAffx.37540.1.S1_s_at,GbaAffx.196.1.A1_s_at,GbaAffx.213.1.S1_s_at,Ghi.10109.2.S1_at,Ghi.10061.1.S1_s_at,Ghi.10109.2.A1_s_at,Ghi.10018.2.A1_s_at,Ghi.10158.1.A1_at,Ghi.10004.1.S1_at,Ghi.10360.1.S1_a_at,Ghi.10427.1.S1_s_at,Ghi.10594.1.S1_at,Ghi.10536.1.S1_s_at,Ghi.10620.3.A1_at,Ghi.10569.1.S1_s_at,Ghi.1132.3.S1_s_at,Ghi.1098.2.S1_s_at,Ghi.1155.1.A1_s_at,…
GO:0009058	biosynthetic process	0.00068832	0.0013757	4.4905e-05	251	4328	484	11501	over	Ghi.10027.1.S1_s_at,Ghi.10173.1.S1_s_at,Ghi.10402.1.S1_at,Ghi.10775.1.S1_s_at,Ghi.10760.1.S1_s_at,Ghi.1443.1.S1_x_at,Ghi.1559.1.S1_s_at,Ghi.1469.1.S1_x_at,Ghi.1711.1.S1_s_at,Ghi.204.1.S1_s_at,Ghi.1873.1.S1_s_at,Ghi.1965.1.S1_at,Ghi.2511.1.S1_at,Ghi.25.1.S1_at,Ghi.3295.2.A1_at,Ghi.3490.1.S1_a_at,Ghi.3438.1.A1_at,Ghi.3762.1.S1_at,Ghi.3707.1.A1_at,Ghi.3762.1.A1_s_at,Ghi.3889.1.S1_s_at,Ghi.3816.3.S1_…	GarAffx.32586.1.A1_s_at,GarAffx.37328.1.S1_x_at,GbaAffx.18.1.S1_s_at,GbaAffx.196.1.A1_at,GarAffx.37326.1.A1_s_at,GbaAffx.18.1.S1_x_at,GarAffx.23616.1.S1_s_at,GarAffx.37326.1.A1_x_at,GarAffx.37201.1.S1_at,GbaAffx.18.1.S1_at,GarAffx.21877.1.S1_s_at,GarAffx.
GO:0009059	macromolecule biosynthetic process	0.000885478	0.00241994	7.15276e-05	122	1848	613	13981	over	Ghi.10027.1.S1_s_at,Ghi.10402.1.S1_at,Ghi.1559.1.S1_s_at,Ghi.1469.1.S1_x_at,Ghi.1711.1.S1_s_at,Ghi.1873.1.S1_s_at,Ghi.2511.1.S1_at,Ghi.25.1.S1_at,Ghi.3762.1.S1_at,Ghi.3707.1.A1_at,Ghi.3762.1.A1_s_at,Ghi.3889.1.S1_s_at,Ghi.3816.3.S1_at,Ghi.3795.2.A1_s_at,Ghi.3913.1.S1_at,Ghi.4189.1.S1_s_at,Ghi.4261.1.S1_at,Ghi.4315.1.S1_at,Ghi.4482.1.A1_at,Ghi.4612.1.A1_s_at,Ghi.4836.1.A1_at,Ghi.4821.1.S1_s_at,Ghi…	GarAffx.32586.1.A1_s_at,GbaAffx.196.1.A1_at,GarAffx.27047.1.S1_s_at,GarAffx.37322.1.S1_s_at,GarAffx.11010.1.S1_s_at,GarAffx.37540.1.S1_s_at,GbaAffx.196.1.A1_s_at,Ghi.10192.1.A1_at,GbaAffx.213.1.S1_s_at,Ghi.10109.2.S1_at,Ghi.10061.1.S1_s_at,Ghi.1009.1.S1_s
GO:0034645	cellular macromolecule biosynthetic process	0.000885478	0.00241994	7.15276e-05	122	1848	613	13981	over	Ghi.10027.1.S1_s_at,Ghi.10402.1.S1_at,Ghi.1559.1.S1_s_at,Ghi.1469.1.S1_x_at,Ghi.1711.1.S1_s_at,Ghi.1873.1.S1_s_at,Ghi.2511.1.S1_at,Ghi.25.1.S1_at,Ghi.3762.1.S1_at,Ghi.3707.1.A1_at,Ghi.3762.1.A1_s_at,Ghi.3889.1.S1_s_at,Ghi.3816.3.S1_at,Ghi.3795.2.A1_s_at,Ghi.3913.1.S1_at,Ghi.4189.1.S1_s_at,Ghi.4261.1.S1_at,Ghi.4315.1.S1_at,Ghi.4482.1.A1_at,Ghi.4612.1.A1_s_at,Ghi.4836.1.A1_at,Ghi.4821.1.S1_s_at,Ghi…	GarAffx.32586.1.A1_s_at,GbaAffx.196.1.A1_at,GarAffx.27047.1.S1_s_at,GarAffx.37322.1.S1_s_at,GarAffx.11010.1.S1_s_at,GarAffx.37540.1.S1_s_at,GbaAffx.196.1.A1_s_at,Ghi.10192.1.A1_at,GbaAffx.213.1.S1_s_at,Ghi.10109.2.S1_at,Ghi.10061.1.S1_s_at,Ghi.1009.1.S1_s
GO:0044249	cellular biosynthetic process	0.000885478	0.00243212	7.31231e-05	122	1849	613	13980	over	Ghi.10027.1.S1_s_at,Ghi.10402.1.S1_at,Ghi.1559.1.S1_s_at,Ghi.1469.1.S1_x_at,Ghi.1711.1.S1_s_at,Ghi.1873.1.S1_s_at,Ghi.2511.1.S1_at,Ghi.25.1.S1_at,Ghi.3762.1.S1_at,Ghi.3707.1.A1_at,Ghi.3762.1.A1_s_at,Ghi.3889.1.S1_s_at,Ghi.3816.3.S1_at,Ghi.3795.2.A1_s_at,Ghi.3913.1.S1_at,Ghi.4189.1.S1_s_at,Ghi.4261.1.S1_at,Ghi.4315.1.S1_at,Ghi.4482.1.A1_at,Ghi.4612.1.A1_s_at,Ghi.4836.1.A1_at,Ghi.4821.1.S1_s_at,Ghi…	GarAffx.32586.1.A1_s_at,GbaAffx.196.1.A1_at,GarAffx.27047.1.S1_s_at,GarAffx.37322.1.S1_s_at,GarAffx.11010.1.S1_s_at,GarAffx.37540.1.S1_s_at,GbaAffx.196.1.A1_s_at,Ghi.10192.1.A1_at,GbaAffx.213.1.S1_s_at,Ghi.10109.2.S1_at,Ghi.10061.1.S1_s_at,Ghi.1009.1.S1_s
GO:0044237	cellular metabolic process	0.00132067	0.00424389	0.000126485	276	4905	459	10924	over	Ghi.10027.1.S1_s_at,Ghi.10402.1.S1_at,Ghi.10463.1.S1_s_at,Ghi.10775.1.S1_s_at,Ghi.10760.1.S1_s_at,Ghi.1559.1.S1_s_at,Ghi.1469.1.S1_x_at,Ghi.1767.1.S1_at,Ghi.1711.1.S1_s_at,Ghi.1873.1.S1_s_at,Ghi.1965.1.S1_at,Ghi.2511.1.S1_at,Ghi.25.1.S1_at,Ghi.2912.2.S1_at,Ghi.3323.2.S1_s_at,Ghi.3283.1.A1_at,Ghi.347.1.S1_at,Ghi.3490.1.S1_a_at,Ghi.3438.1.A1_at,Ghi.3762.1.S1_at,Ghi.3707.1.A1_at,Ghi.3762.1.A1_s_at,G…	GarAffx.32586.1.A1_s_at,GarAffx.37328.1.S1_x_at,GbaAffx.196.1.A1_at,GarAffx.37325.1.A1_x_at,GbaAffx.159.1.S1_x_at,GbaAffx.171.1.S1_s_at,GarAffx.21877.1.S1_s_at,GarAffx.27047.1.S1_s_at,GarAffx.27377.1.S1_s_at,GarAffx.37322.1.S1_s_at,GbaAffx.16.1.S1_at,GarA
GO:0008152	metabolic process	0.00132067	0.00428302	0.000128119	454	8686	281	7143	over	GarAffx.24670.1.S1_at,GarAffx.24670.1.S1_s_at,GarAffx.38922.1.S1_s_at,Ghi.10027.1.S1_s_at,Ghi.10173.1.S1_s_at,Ghi.10134.3.S1_s_at,Ghi.10272.1.A1_at,Ghi.10402.1.S1_at,Ghi.10345.1.S1_at,Ghi.10463.1.S1_s_at,Ghi.10616.1.S1_at,Ghi.10535.1.S1_x_at,Ghi.1123.1.S1_s_at,Ghi.10775.1.S1_s_at,Ghi.10760.1.S1_s_at,Ghi.1087.1.S1_s_at,Ghi.1443.1.S1_x_at,Ghi.1593.1.S1_at,Ghi.1559.1.S1_s_at,Ghi.1469.1.S1_x_at,Ghi.1…	GarAffx.32586.1.A1_s_at,GarAffx.37328.1.S1_x_at,GarAffx.30221.1.S1_s_at,GbaAffx.18.1.S1_s_at,GarAffx.14011.1.S1_s_at,GarAffx.37323.1.S1_at,GbaAffx.196.1.A1_at,GarAffx.37325.1.A1_x_at,GarAffx.37326.1.A1_s_at,GbaAffx.18.1.S1_x_at,GarAffx.23616.1.S1_s_at,Gba
GO:0044238	primary metabolic process	0.00252508	0.00879907	0.000260752	353	6564	382	9265	over	Ghi.10027.1.S1_s_at,Ghi.10173.1.S1_s_at,Ghi.10272.1.A1_at,Ghi.10402.1.S1_at,Ghi.10463.1.S1_s_at,Ghi.10775.1.S1_s_at,Ghi.10760.1.S1_s_at,Ghi.1593.1.S1_at,Ghi.1559.1.S1_s_at,Ghi.1469.1.S1_x_at,Ghi.1767.1.S1_at,Ghi.1711.1.S1_s_at,Ghi.204.1.S1_s_at,Ghi.1873.1.S1_s_at,Ghi.1848.1.S1_at,Ghi.1965.1.S1_at,Ghi.1940.1.S1_at,Ghi.2511.1.S1_at,Ghi.25.1.S1_at,Ghi.2573.1.S1_at,Ghi.3111.1.S1_s_at,Ghi.2912.2.S1_at…	GarAffx.32586.1.A1_s_at,GarAffx.37328.1.S1_x_at,GarAffx.14011.1.S1_s_at,GbaAffx.196.1.A1_at,GarAffx.37325.1.A1_x_at,GbaAffx.159.1.S1_x_at,GarAffx.37201.1.S1_at,GbaAffx.171.1.S1_s_at,GarAffx.21877.1.S1_s_at,GarAffx.27047.1.S1_s_at,GarAffx.27377.1.S1_s_at,G
GO:0005634	nucleus	0.00275907	0.0102935	0.000319974	111	1714	624	14115	over	Ghi.1965.1.S1_at,Ghi.3594.1.A1_at,Ghi.3703.1.A1_at,Ghi.3762.1.S1_at,Ghi.3707.1.A1_at,Ghi.3762.1.A1_s_at,Ghi.3889.1.S1_s_at,Ghi.3816.3.S1_at,Ghi.4021.1.S1_s_at,Ghi.3913.1.S1_at,Ghi.3964.1.A1_s_at,Ghi.4261.1.S1_at,Ghi.4275.1.S1_at,Ghi.4243.1.S1_s_at,Ghi.4244.1.S1_s_at,Ghi.4315.1.S1_at,Ghi.4363.1.A1_s_at,Ghi.4355.1.A1_s_at,Ghi.4482.1.A1_at,Ghi.4821.1.S1_s_at,Ghi.4795.1.A1_s_at,Ghi.4942.1.A1_s_at,Ghi…	GarAffx.32586.1.A1_s_at,GbaAffx.196.1.A1_at,GarAffx.37325.1.A1_x_at,GbaAffx.159.1.S1_x_at,GarAffx.23059.1.S1_s_at,GbaAffx.171.1.S1_s_at,GbaAffx.172.1.S1_s_at,GarAffx.29731.1.S1_s_at,GarAffx.37322.1.S1_s_at,GarAffx.37325.1.S1_s_at,GarAffx.37540.1.S1_s_at,G
GO:0044260	cellular macromolecule metabolic process	0.0164716	0.0637736	0.00181124	185	3254	550	12575	over	Ghi.10027.1.S1_s_at,Ghi.10402.1.S1_at,Ghi.10463.1.S1_s_at,Ghi.1559.1.S1_s_at,Ghi.1469.1.S1_x_at,Ghi.1767.1.S1_at,Ghi.1711.1.S1_s_at,Ghi.1873.1.S1_s_at,Ghi.1965.1.S1_at,Ghi.2511.1.S1_at,Ghi.25.1.S1_at,Ghi.3283.1.A1_at,Ghi.3762.1.S1_at,Ghi.3707.1.A1_at,Ghi.3762.1.A1_s_at,Ghi.3889.1.S1_s_at,Ghi.3816.3.S1_at,Ghi.3795.2.A1_s_at,Ghi.3913.1.S1_at,Ghi.4189.1.S1_s_at,Ghi.4178.1.S1_s_at,Ghi.4261.1.S1_at,Gh…	GarAffx.32586.1.A1_s_at,GarAffx.37328.1.S1_x_at,GbaAffx.196.1.A1_at,GarAffx.37325.1.A1_x_at,GbaAffx.171.1.S1_s_at,GarAffx.27047.1.S1_s_at,GarAffx.27377.1.S1_s_at,GarAffx.37322.1.S1_s_at,GbaAffx.16.1.S1_at,GarAffx.37325.1.S1_s_at,GarAffx.11010.1.S1_s_at,Ga
GO:0030528	transcription regulator activity	0.0341421	0.135111	0.00394838	60	894	675	14935	over	Ghi.10341.2.A1_x_at,Ghi.2511.1.S1_at,Ghi.3762.1.S1_at,Ghi.3707.1.A1_at,Ghi.3762.1.A1_s_at,Ghi.3889.1.S1_s_at,Ghi.3816.3.S1_at,Ghi.3795.2.A1_s_at,Ghi.3913.1.S1_at,Ghi.4261.1.S1_at,Ghi.4315.1.S1_at,Ghi.4482.1.A1_at,Ghi.4860.1.A1_at,Ghi.5045.1.A1_at,Ghi.5365.1.A1_at,Ghi.5630.1.A1_s_at,Ghi.5630.1.S1_s_at,Ghi.8163.1.S1_at,Ghi.5775.1.S1_s_at,Ghi.7931.1.S1_at,Ghi.6951.1.S1_x_at,Ghi.7412.1.A1_s_at,Ghi.89…	GbaAffx.196.1.A1_at,GarAffx.37327.1.A1_s_at,GarAffx.37327.1.S1_at,GbaAffx.196.1.A1_s_at,Ghi.10061.1.S1_s_at,Ghi.10018.2.A1_s_at,Ghi.10443.1.S1_at,Ghi.10292.1.S1_s_at,Ghi.10443.1.A1_s_at,Ghi.10427.1.S1_s_at,Ghi.10464.1.S1_at,Ghi.10481.2.S1_s_at,Ghi.10620.2.A1_s_at,Ghi.1132.3.S1_s_at,Ghi.1102.1.S1_x_at,Ghi.10747.1.S1_at,Ghi.1326.1.S1_s_at,Ghi.1312.1.S1_s_at,Ghi.132.1.A1_s_at,Ghi.132.1.S1_s_at,Ghi.1…
